# Supplementary material for: Thermal and Sound Insulation Properties of Organic Biocomposite Mixtures
Source: Polymers (Basel). 2024 Mar 1;16(5):672. doi: 10.3390/polym16050672 (PMC10934450; doi:10.3390/polym16050672)
Supplement: Supplementary file 1 [file polymers-16-00672-s001.zip]

Archive with 1 entries (1 files):
- polymers-2890189-supplementary.pdf
